# Supplementary material for: Automatic Fuzzy Logic-Based Maize Common Rust Disease Severity Predictions with Thresholding and Deep Learning
Source: Pathogens. 2021 Jan 28;10(2):131. doi: 10.3390/pathogens10020131 (PMC7912646; doi:10.3390/pathogens10020131)
Supplement: Supplementary file 1 [file pathogens-10-00131-s001.zip]

Archive with 1,437 entries (1,425 files):
- common_rust_data/test/
- common_rust_data/test/Early_stage_common_rust/
- common_rust_data/test/Early_stage_common_rust/rst (36) - Copy.JPG
- common_rust_data/test/Early_stage_common_rust/rst (36).JPG
- common_rust_data/test/Early_stage_common_rust/rst (37) - Copy.JPG
- common_rust_data/test/Early_stage_common_rust/rst (37).JPG
- common_rust_data/test/Early_stage_common_rust/rst (38) - Copy.JPG
- common_rust_data/test/Early_stage_common_rust/rst (38).JPG
- common_rust_data/test/Early_stage_common_rust/rst (39) - Copy.JPG
- common_rust_data/test/Early_stage_common_rust/rst (39).JPG
- common_rust_data/test/Early_stage_common_rust/rst (40) - Copy.JPG
- common_rust_data/test/Early_stage_common_rust/rst (40).JPG
- common_rust_data/test/Early_stage_common_rust/rst (41) - Copy.JPG
- common_rust_data/test/Early_stage_common_rust/rst (41).JPG
- common_rust_data/test/Early_stage_common_rust/rst (42) - Copy.JPG
- common_rust_data/test/Early_stage_common_rust/rst (42).JPG
- common_rust_data/test/Early_stage_common_rust/rst (43) - Copy.JPG
- common_rust_data/test/Early_stage_common_rust/rst (43).JPG
- common_rust_data/test/Early_stage_common_rust/rst (44) - Copy.JPG
- common_rust_data/test/Early_stage_common_rust/rst (44).JPG
- common_rust_data/test/Early_stage_common_rust/rst (45) - Copy.JPG
- common_rust_data/test/Early_stage_common_rust/rst (45).JPG
- common_rust_data/test/Early_stage_common_rust/rst (46) - Copy.JPG
- common_rust_data/test/Early_stage_common_rust/rst (46).JPG
- common_rust_data/test/Early_stage_common_rust/rst (47) - Copy.JPG
- common_rust_data/test/Early_stage_common_rust/rst (47).JPG
- common_rust_data/test/Early_stage_common_rust/rst (48) - Copy.JPG
- common_rust_data/test/Late_stage_common_rust/
- common_rust_data/test/Late_stage_common_rust/RS_Rust 2470.JPG
- common_rust_data/test/Late_stage_common_rust/RS_Rust 2471.JPG
- common_rust_data/test/Late_stage_common_rust/rust (1).JPG
- common_rust_data/test/Late_stage_common_rust/rust (10).JPG
- common_rust_data/test/Late_stage_common_rust/rust (11).JPG
- common_rust_data/test/Late_stage_common_rust/rust (12).JPG
- common_rust_data/test/Late_stage_common_rust/rust (13).JPG
- common_rust_data/test/Late_stage_common_rust/rust (14).JPG
- common_rust_data/test/Late_stage_common_rust/rust (15).JPG
- common_rust_data/test/Late_stage_common_rust/rust (16).JPG
- common_rust_data/test/Late_stage_common_rust/rust (17).JPG
- common_rust_data/test/Late_stage_common_rust/rust (18).JPG
- common_rust_data/test/Late_stage_common_rust/rust (19).JPG
- common_rust_data/test/Late_stage_common_rust/rust (2).JPG
- common_rust_data/test/Late_stage_common_rust/rust (20).JPG
- common_rust_data/test/Late_stage_common_rust/rust (21).JPG
- common_rust_data/test/Late_stage_common_rust/rust (22).JPG
- common_rust_data/test/Late_stage_common_rust/rust (27).JPG
- common_rust_data/test/Late_stage_common_rust/rust (3).JPG
- common_rust_data/test/Late_stage_common_rust/rust (4).JPG
- common_rust_data/test/Late_stage_common_rust/rust (5).JPG
- common_rust_data/test/Late_stage_common_rust/rust (6).JPG
- common_rust_data/test/Late_stage_common_rust/rust (7).JPG
- common_rust_data/test/Late_stage_common_rust/rust (8).JPG
- common_rust_data/test/Late_stage_common_rust/rust (9).JPG
- common_rust_data/test/Middle_stage_common_rust/
- common_rust_data/test/Middle_stage_common_rust/rst (1).JPG
- common_rust_data/test/Middle_stage_common_rust/rst (10).JPG
- common_rust_data/test/Middle_stage_common_rust/rst (11).JPG
- common_rust_data/test/Middle_stage_common_rust/rst (12).JPG
- common_rust_data/test/Middle_stage_common_rust/rst (13).JPG
- common_rust_data/test/Middle_stage_common_rust/rst (14).JPG
- common_rust_data/test/Middle_stage_common_rust/rst (15).JPG
- common_rust_data/test/Middle_stage_common_rust/rst (16).JPG
- common_rust_data/test/Middle_stage_common_rust/rst (17).JPG
- common_rust_data/test/Middle_stage_common_rust/rst (18).JPG
- common_rust_data/test/Middle_stage_common_rust/rst (2).JPG
- common_rust_data/test/Middle_stage_common_rust/rst (21).JPG
- common_rust_data/test/Middle_stage_common_rust/rst (22).JPG
- common_rust_data/test/Middle_stage_common_rust/rst (23).JPG
- common_rust_data/test/Middle_stage_common_rust/rst (24).JPG
- common_rust_data/test/Middle_stage_common_rust/rst (3).JPG
- common_rust_data/test/Middle_stage_common_rust/rst (4).JPG
- common_rust_data/test/Middle_stage_common_rust/rst (5).JPG
- common_rust_data/test/Middle_stage_common_rust/rst (6).JPG
- common_rust_data/test/Middle_stage_common_rust/rst (7).JPG
- common_rust_data/test/Middle_stage_common_rust/rst (8).JPG
- common_rust_data/test/Middle_stage_common_rust/rst (9).JPG
- common_rust_data/test/Middle_stage_common_rust/rust (180).JPG
- common_rust_data/test/Middle_stage_common_rust/rust (184).JPG
- common_rust_data/test/Middle_stage_common_rust/rust (231).JPG
- common_rust_data/train/
- common_rust_data/train/Early_stage_common_rust/
- common_rust_data/train/Early_stage_common_rust/rst (1) - Copy.JPG
- common_rust_data/train/Early_stage_common_rust/rst (1).JPG
- common_rust_data/train/Early_stage_common_rust/rst (10) - Copy.JPG
- common_rust_data/train/Early_stage_common_rust/rst (10).JPG
- common_rust_data/train/Early_stage_common_rust/rst (100) - Copy.JPG
- common_rust_data/train/Early_stage_common_rust/rst (100).JPG
- common_rust_data/train/Early_stage_common_rust/rst (101) - Copy.JPG
- common_rust_data/train/Early_stage_common_rust/rst (101).JPG
- common_rust_data/train/Early_stage_common_rust/rst (102) - Copy.JPG
- common_rust_data/train/Early_stage_common_rust/rst (102).JPG
- common_rust_data/train/Early_stage_common_rust/rst (103) - Copy.JPG
- common_rust_data/train/Early_stage_common_rust/rst (103).JPG
- common_rust_data/train/Early_stage_common_rust/rst (104) - Copy.JPG
- common_rust_data/train/Early_stage_common_rust/rst (104).JPG
- common_rust_data/train/Early_stage_common_rust/rst (105) - Copy.JPG
- common_rust_data/train/Early_stage_common_rust/rst (105).JPG
- common_rust_data/train/Early_stage_common_rust/rst (106) - Copy.JPG
- common_rust_data/train/Early_stage_common_rust/rst (106).JPG
- common_rust_data/train/Early_stage_common_rust/rst (107) - Copy.JPG
- common_rust_data/train/Early_stage_common_rust/rst (107).JPG
- common_rust_data/train/Early_stage_common_rust/rst (108) - Copy.JPG
- common_rust_data/train/Early_stage_common_rust/rst (108).JPG
- common_rust_data/train/Early_stage_common_rust/rst (109) - Copy.JPG
- common_rust_data/train/Early_stage_common_rust/rst (109).JPG
- common_rust_data/train/Early_stage_common_rust/rst (11) - Copy.JPG
- common_rust_data/train/Early_stage_common_rust/rst (11).JPG
- common_rust_data/train/Early_stage_common_rust/rst (110) - Copy.JPG
- common_rust_data/train/Early_stage_common_rust/rst (110).JPG
- common_rust_data/train/Early_stage_common_rust/rst (111) - Copy.JPG
- common_rust_data/train/Early_stage_common_rust/rst (111).JPG
- common_rust_data/train/Early_stage_common_rust/rst (112) - Copy.JPG
- common_rust_data/train/Early_stage_common_rust/rst (112).JPG
- common_rust_data/train/Early_stage_common_rust/rst (113) - Copy.JPG
- common_rust_data/train/Early_stage_common_rust/rst (113).JPG
- common_rust_data/train/Early_stage_common_rust/rst (114) - Copy.JPG
- common_rust_data/train/Early_stage_common_rust/rst (114).JPG
- common_rust_data/train/Early_stage_common_rust/rst (115) - Copy.JPG
- common_rust_data/train/Early_stage_common_rust/rst (115).JPG
- common_rust_data/train/Early_stage_common_rust/rst (116) - Copy.JPG
- common_rust_data/train/Early_stage_common_rust/rst (116).JPG
- common_rust_data/train/Early_stage_common_rust/rst (117) - Copy.JPG
- common_rust_data/train/Early_stage_common_rust/rst (117).JPG
- common_rust_data/train/Early_stage_common_rust/rst (118) - Copy.JPG
- common_rust_data/train/Early_stage_common_rust/rst (118).JPG
- common_rust_data/train/Early_stage_common_rust/rst (119) - Copy.JPG
- common_rust_data/train/Early_stage_common_rust/rst (119).JPG
- common_rust_data/train/Early_stage_common_rust/rst (12) - Copy.JPG
- common_rust_data/train/Early_stage_common_rust/rst (12).JPG
- common_rust_data/train/Early_stage_common_rust/rst (120) - Copy.JPG
- common_rust_data/train/Early_stage_common_rust/rst (120).JPG
- common_rust_data/train/Early_stage_common_rust/rst (121) - Copy.JPG
- common_rust_data/train/Early_stage_common_rust/rst (121).JPG
- common_rust_data/train/Early_stage_common_rust/rst (122) - Copy.JPG
- common_rust_data/train/Early_stage_common_rust/rst (122).JPG
- common_rust_data/train/Early_stage_common_rust/rst (123) - Copy.JPG
- common_rust_data/train/Early_stage_common_rust/rst (123).JPG
- common_rust_data/train/Early_stage_common_rust/rst (124) - Copy.JPG
- common_rust_data/train/Early_stage_common_rust/rst (124).JPG
- common_rust_data/train/Early_stage_common_rust/rst (125) - Copy.JPG
- common_rust_data/train/Early_stage_common_rust/rst (125).JPG
- common_rust_data/train/Early_stage_common_rust/rst (126) - Copy.JPG
- common_rust_data/train/Early_stage_common_rust/rst (126).JPG
- common_rust_data/train/Early_stage_common_rust/rst (127) - Copy.JPG
- common_rust_data/train/Early_stage_common_rust/rst (127).JPG
- common_rust_data/train/Early_stage_common_rust/rst (128) - Copy.JPG
- common_rust_data/train/Early_stage_common_rust/rst (128).JPG
- common_rust_data/train/Early_stage_common_rust/rst (129) - Copy.JPG
- common_rust_data/train/Early_stage_common_rust/rst (129).JPG
- common_rust_data/train/Early_stage_common_rust/rst (13) - Copy.JPG
- common_rust_data/train/Early_stage_common_rust/rst (13).JPG
- common_rust_data/train/Early_stage_common_rust/rst (130) - Copy.JPG
- common_rust_data/train/Early_stage_common_rust/rst (130).JPG
- common_rust_data/train/Early_stage_common_rust/rst (131) - Copy.JPG
- common_rust_data/train/Early_stage_common_rust/rst (131).JPG
- common_rust_data/train/Early_stage_common_rust/rst (132) - Copy.JPG
- common_rust_data/train/Early_stage_common_rust/rst (132).JPG
- common_rust_data/train/Early_stage_common_rust/rst (133) - Copy.JPG
- common_rust_data/train/Early_stage_common_rust/rst (133).JPG
- common_rust_data/train/Early_stage_common_rust/rst (134) - Copy.JPG
- common_rust_data/train/Early_stage_common_rust/rst (134).JPG
- common_rust_data/train/Early_stage_common_rust/rst (135) - Copy.JPG
- common_rust_data/train/Early_stage_common_rust/rst (135).JPG
- common_rust_data/train/Early_stage_common_rust/rst (136) - Copy.JPG
- common_rust_data/train/Early_stage_common_rust/rst (136).JPG
- common_rust_data/train/Early_stage_common_rust/rst (137) - Copy.JPG
- common_rust_data/train/Early_stage_common_rust/rst (137).JPG
- common_rust_data/train/Early_stage_common_rust/rst (138) - Copy.JPG
- common_rust_data/train/Early_stage_common_rust/rst (138).JPG
- common_rust_data/train/Early_stage_common_rust/rst (139) - Copy.JPG
- common_rust_data/train/Early_stage_common_rust/rst (139).JPG
- common_rust_data/train/Early_stage_common_rust/rst (14) - Copy.JPG
- common_rust_data/train/Early_stage_common_rust/rst (14).JPG
- common_rust_data/train/Early_stage_common_rust/rst (140) - Copy.JPG
- common_rust_data/train/Early_stage_common_rust/rst (140).JPG
- common_rust_data/train/Early_stage_common_rust/rst (141) - Copy.JPG
- common_rust_data/train/Early_stage_common_rust/rst (141).JPG
- common_rust_data/train/Early_stage_common_rust/rst (142) - Copy.JPG
- common_rust_data/train/Early_stage_common_rust/rst (142).JPG
- common_rust_data/train/Early_stage_common_rust/rst (143) - Copy.JPG
- common_rust_data/train/Early_stage_common_rust/rst (143).JPG
- common_rust_data/train/Early_stage_common_rust/rst (144) - Copy.JPG
- common_rust_data/train/Early_stage_common_rust/rst (144).JPG
- common_rust_data/train/Early_stage_common_rust/rst (145) - Copy.JPG
- common_rust_data/train/Early_stage_common_rust/rst (145).JPG
- common_rust_data/train/Early_stage_common_rust/rst (146) - Copy.JPG
- common_rust_data/train/Early_stage_common_rust/rst (146).JPG
- common_rust_data/train/Early_stage_common_rust/rst (147) - Copy.JPG
- common_rust_data/train/Early_stage_common_rust/rst (147).JPG
- common_rust_data/train/Early_stage_common_rust/rst (148) - Copy.JPG
- common_rust_data/train/Early_stage_common_rust/rst (148).JPG
- common_rust_data/train/Early_stage_common_rust/rst (149) - Copy.JPG
- common_rust_data/train/Early_stage_common_rust/rst (149).JPG
- common_rust_data/train/Early_stage_common_rust/rst (15) - Copy.JPG
- common_rust_data/train/Early_stage_common_rust/rst (15).JPG
- common_rust_data/train/Early_stage_common_rust/rst (150) - Copy.JPG
- common_rust_data/train/Early_stage_common_rust/rst (150).JPG
- common_rust_data/train/Early_stage_common_rust/rst (151) - Copy.JPG
- common_rust_data/train/Early_stage_common_rust/rst (151).JPG
- common_rust_data/train/Early_stage_common_rust/rst (152) - Copy.JPG
- common_rust_data/train/Early_stage_common_rust/rst (152).JPG
- common_rust_data/train/Early_stage_common_rust/rst (153) - Copy.JPG
- common_rust_data/train/Early_stage_common_rust/rst (153).JPG
- common_rust_data/train/Early_stage_common_rust/rst (154) - Copy.JPG
- common_rust_data/train/Early_stage_common_rust/rst (154).JPG
- common_rust_data/train/Early_stage_common_rust/rst (155) - Copy.JPG
- common_rust_data/train/Early_stage_common_rust/rst (155).JPG
- common_rust_data/train/Early_stage_common_rust/rst (156) - Copy.JPG
- common_rust_data/train/Early_stage_common_rust/rst (156).JPG
- common_rust_data/train/Early_stage_common_rust/rst (157) - Copy.JPG
- common_rust_data/train/Early_stage_common_rust/rst (157).JPG
- common_rust_data/train/Early_stage_common_rust/rst (158) - Copy.JPG
- common_rust_data/train/Early_stage_common_rust/rst (158).JPG
- common_rust_data/train/Early_stage_common_rust/rst (159) - Copy.JPG
- common_rust_data/train/Early_stage_common_rust/rst (159).JPG
- common_rust_data/train/Early_stage_common_rust/rst (16) - Copy.JPG
- common_rust_data/train/Early_stage_common_rust/rst (16).JPG
- common_rust_data/train/Early_stage_common_rust/rst (160) - Copy.JPG
- common_rust_data/train/Early_stage_common_rust/rst (160).JPG
- common_rust_data/train/Early_stage_common_rust/rst (161) - Copy.JPG
- common_rust_data/train/Early_stage_common_rust/rst (161).JPG
- common_rust_data/train/Early_stage_common_rust/rst (162) - Copy.JPG
- common_rust_data/train/Early_stage_common_rust/rst (162).JPG
- common_rust_data/train/Early_stage_common_rust/rst (163) - Copy.JPG
- common_rust_data/train/Early_stage_common_rust/rst (163).JPG
- common_rust_data/train/Early_stage_common_rust/rst (164) - Copy.JPG
- common_rust_data/train/Early_stage_common_rust/rst (164).JPG
- common_rust_data/train/Early_stage_common_rust/rst (165) - Copy.JPG
- common_rust_data/train/Early_stage_common_rust/rst (165).JPG
- common_rust_data/train/Early_stage_common_rust/rst (166) - Copy.JPG
- common_rust_data/train/Early_stage_common_rust/rst (166).JPG
- common_rust_data/train/Early_stage_common_rust/rst (167) - Copy.JPG
- common_rust_data/train/Early_stage_common_rust/rst (167).JPG
- common_rust_data/train/Early_stage_common_rust/rst (168) - Copy.JPG
- common_rust_data/train/Early_stage_common_rust/rst (168).JPG
- common_rust_data/train/Early_stage_common_rust/rst (169) - Copy.JPG
- common_rust_data/train/Early_stage_common_rust/rst (169).JPG
- common_rust_data/train/Early_stage_common_rust/rst (17) - Copy.JPG
- common_rust_data/train/Early_stage_common_rust/rst (17).JPG
- common_rust_data/train/Early_stage_common_rust/rst (170) - Copy.JPG
- common_rust_data/train/Early_stage_common_rust/rst (170).JPG
- common_rust_data/train/Early_stage_common_rust/rst (171) - Copy.JPG
- common_rust_data/train/Early_stage_common_rust/rst (171).JPG
- common_rust_data/train/Early_stage_common_rust/rst (172) - Copy.JPG
- common_rust_data/train/Early_stage_common_rust/rst (172).JPG
- common_rust_data/train/Early_stage_common_rust/rst (173) - Copy.JPG
- common_rust_data/train/Early_stage_common_rust/rst (173).JPG
- common_rust_data/train/Early_stage_common_rust/rst (174) - Copy.JPG
- common_rust_data/train/Early_stage_common_rust/rst (174).JPG
- common_rust_data/train/Early_stage_common_rust/rst (175) - Copy.JPG
- common_rust_data/train/Early_stage_common_rust/rst (175).JPG
- common_rust_data/train/Early_stage_common_rust/rst (176) - Copy.JPG
- common_rust_data/train/Early_stage_common_rust/rst (176).JPG
- common_rust_data/train/Early_stage_common_rust/rst (177) - Copy.JPG
- common_rust_data/train/Early_stage_common_rust/rst (177).JPG
- common_rust_data/train/Early_stage_common_rust/rst (178) - Copy.JPG
- common_rust_data/train/Early_stage_common_rust/rst (178).JPG
- common_rust_data/train/Early_stage_common_rust/rst (179) - Copy.JPG
- common_rust_data/train/Early_stage_common_rust/rst (179).JPG
- common_rust_data/train/Early_stage_common_rust/rst (18) - Copy.JPG
- common_rust_data/train/Early_stage_common_rust/rst (18).JPG
- common_rust_data/train/Early_stage_common_rust/rst (180) - Copy.JPG
- common_rust_data/train/Early_stage_common_rust/rst (180).JPG
- common_rust_data/train/Early_stage_common_rust/rst (181) - Copy.JPG
- common_rust_data/train/Early_stage_common_rust/rst (181).JPG
- common_rust_data/train/Early_stage_common_rust/rst (182) - Copy.JPG
- common_rust_data/train/Early_stage_common_rust/rst (182).JPG
- common_rust_data/train/Early_stage_common_rust/rst (183) - Copy.JPG
- common_rust_data/train/Early_stage_common_rust/rst (183).JPG
- common_rust_data/train/Early_stage_common_rust/rst (184) - Copy.JPG
- common_rust_data/train/Early_stage_common_rust/rst (184).JPG
- common_rust_data/train/Early_stage_common_rust/rst (185) - Copy.JPG
- common_rust_data/train/Early_stage_common_rust/rst (185).JPG
- common_rust_data/train/Early_stage_common_rust/rst (186) - Copy.JPG
- common_rust_data/train/Early_stage_common_rust/rst (186).JPG
- common_rust_data/train/Early_stage_common_rust/rst (187) - Copy.JPG
- common_rust_data/train/Early_stage_common_rust/rst (187).JPG
- common_rust_data/train/Early_stage_common_rust/rst (188) - Copy.JPG
- common_rust_data/train/Early_stage_common_rust/rst (188).JPG
- common_rust_data/train/Early_stage_common_rust/rst (189) - Copy.JPG
- common_rust_data/train/Early_stage_common_rust/rst (189).JPG
- common_rust_data/train/Early_stage_common_rust/rst (19) - Copy.JPG
- common_rust_data/train/Early_stage_common_rust/rst (19).JPG
- common_rust_data/train/Early_stage_common_rust/rst (190) - Copy.JPG
- common_rust_data/train/Early_stage_common_rust/rst (190).JPG
- common_rust_data/train/Early_stage_common_rust/rst (191) - Copy.JPG
- common_rust_data/train/Early_stage_common_rust/rst (191).JPG
- common_rust_data/train/Early_stage_common_rust/rst (192) - Copy.JPG
- common_rust_data/train/Early_stage_common_rust/rst (192).JPG
- common_rust_data/train/Early_stage_common_rust/rst (193) - Copy.JPG
- common_rust_data/train/Early_stage_common_rust/rst (193).JPG
- common_rust_data/train/Early_stage_common_rust/rst (194) - Copy.JPG
- common_rust_data/train/Early_stage_common_rust/rst (194).JPG
- common_rust_data/train/Early_stage_common_rust/rst (195) - Copy.JPG
- common_rust_data/train/Early_stage_common_rust/rst (195).JPG
- common_rust_data/train/Early_stage_common_rust/rst (196) - Copy.JPG
- common_rust_data/train/Early_stage_common_rust/rst (196).JPG
- common_rust_data/train/Early_stage_common_rust/rst (197) - Copy.JPG
- common_rust_data/train/Early_stage_common_rust/rst (197).JPG
- common_rust_data/train/Early_stage_common_rust/rst (198) - Copy.JPG
[truncated: 1,137 more entries]
